# Supplementary material for: The T3SS structural and effector genes of Chlamydia trachomatis are expressed in distinct phenotypic cell forms
Source: Front Cell Infect Microbiol. 2025 May 8;15:1579247. doi: 10.3389/fcimb.2025.1579247 (PMC12095286; doi:10.3389/fcimb.2025.1579247)
Supplement: Supplementary Table 2 — T3SS structural operons and cell form expression. [file Table2.xlsx]

## Sheet: Sheet 1
TypeIII structural operons
First Gene
†cdsE	cdsF	cdsG	CTL0037	sctN	cdsO	CTL0040	sctQ
**sctJ	sctK	sctL	sctR	sctS	sctT
**sctU	sctV	lcrD	copN	scc1	malQ
***scc2	CTL0840	copB_1	copD_1
*CTL0238	scc3	copB_2	copD_2
#fliF	CTL0087	fliI	CTL0085
†scc4	cdsD
#flhA
†sctC
*Verified RB expression, **Verified IB expression, ***Verified EB expression
#predicted IB expression by RNA-seq profiles
†cell type expression inconclusive by RNA-seq profiles
