# Supplementary material for: The T3SS structural and effector genes of Chlamydia trachomatis are expressed in distinct phenotypic cell forms
Source: Front Cell Infect Microbiol. 2025 May 8;15:1579247. doi: 10.3389/fcimb.2025.1579247 (PMC12095286; doi:10.3389/fcimb.2025.1579247)
Supplement: Supplementary Table 6 — List of FISH probes and the location on the Ctr genome. [file Table6.xlsx]

## Sheet: Sheet 1
Table S7 FISH probes
FISH Probes	L2 (LGV Bu434) location	Strand
euo	203142..203880	reverse
hctA	895571..896131	reverse
hctB	373642..374409	forward
porB	933057..934193	reverse
scc2-copD operon	967206..968729	forward
CTL0238-copD2 operon	741359..743881	reverse
sctJ-sctR operon	952095..953717	forward
sctU-lcrD operon	609950..612290	reverse
incD-incG operon	457415..459091	forward
incV	710380..711498	reverse
incM	640238..642058	forward
